# Supplementary material for: Genome-Wide Analysis of bZIP Transcription Factors and Expression Patterns in Response to Shading Treatment in Taxus yunnanensis
Source: Curr Issues Mol Biol. 2026 May 17;48(5):521. doi: 10.3390/cimb48050521 (PMC13204714; doi:10.3390/cimb48050521)
Supplement: Supplementary file 1 [file cimb-48-00521-s001.zip › Supplementary tables1.xlsx]

## Sheet: Table S1
Table S1 Nucleotide sequences of primers used for gene cloning and vector construction.
Gene name	Forward primer（5’→3’）	Reverse primer（5’→3’）
TyuHY5-ORF	ATGGGTAAAGATGGTCTAGAA	TCACTGGAAAATCATATCAGA
proTyuDBTNBT	CAAGGTTCCCCTCAAGGGTGCAAAACTTG	GATTCAGCTGTAGGGTAATCCATTTTTGT
TyuHY5-pGADT7	TATGGCCATGGAGGCCAGTGAATTCATGGGTAAAGATGGTCTAGAA	TCTGCAGCTCGAGCTCGATGGATCCTTATCACTGGAAAATCATATCAGA
proTyuDBTNBT-Phis2	ATACGACTCACTATAGGGCGAATTCAACAAGGTTCCCCTCAAGGGTGCAAAACTTG	ACCGCGGATCGATTCGCGAACGCGTGATTCAGCTGTAGGGTAATCCATTTTTGT
62SK-TyuHY5	CAGGAATTCGATATCAAGCTTATGGGTAAAGATGGTCTAGAA	TCAGCGTACCGAATTGGTACCTCACTGGAAAATCATATCAGA
0800- proDBTNBT	GACGGTATCGATAAGCTTATTTAGTTCACCTGCTACTTC	TCTAGAACTAGTGGATCCAGTTGGGGGAAGGCATGTAG
TyuHY5-GFP	ACGGGGGACTGAGCTCGGTACCATGGGTAAAGATGGTCTAGAA	TGCTCACCATGTCGACTCTAGATCACTGGAAAATCATATCAGA

## Sheet: Table S2
Table S2. Detailed information of TyubZIP genes.
Gene Name	Gene ID	Chr	Physicochemical characteristics			GRAVY	SL
			PI	MW (kDa)	CDS Length (bp)
TyubZIP01	Tyu0046360.1	Chr06	6.63	27.13	720	-0.683	Nucleus
TyubZIP02	Tyu0048600.1	Chr06	6.77	51.83	1434	-0.773	Nucleus
TyubZIP03	Tyu0067720.1	Chr02	5.19	38.27	1002	-0.484	Nucleus
TyubZIP04	Tyu0111070.1	Chr07	6.58	52.28	1431	-0.508	Nucleus
TyubZIP05	Tyu0120710.1	Chr04	10.04	18.18	501	-1.068	Nucleus
TyubZIP06	Tyu0140900.1	Chr03	5.72	33.35	906	-0.655	Nucleus
TyubZIP07	Tyu0160840.1	Chr09	5.04	25.51	684	-0.631	Nucleus
TyubZIP08	Tyu0175860.1	Chr08	6.4	24.07	663	-0.566	Nucleus
TyubZIP09	Tyu0178880.1	Chr05	9.63	46.89	1302	-0.644	Nucleus
TyubZIP10	Tyu0189430.1	Chr06	6.43	48.99	1386	-0.564	Nucleus
TyubZIP11	Tyu0189830.1	Chr08	7.66	45.53	1278	-0.653	Nucleus
TyubZIP12	Tyu0190650.1	Chr04	6.16	68.23	1854	-1.019	Nucleus
TyubZIP13	Tyu0204880.1	Chr04	8.38	25.66	684	-0.905	Nucleus
TyubZIP14	Tyu0224330.1	Chr06	5.94	48.64	1386	-0.766	Nucleus
TyubZIP15	Tyu0240820.1	Chr03	10.4	18.15	501	-1.052	Nucleus
TyubZIP16	Tyu0260690.1	Chr04	5.68	50.86	1374	-0.934	Nucleus
TyubZIP17	Tyu0262420.1	Chr05	5.53	17.73	483	-1.066	Nucleus
TyubZIP18	Tyu0266370.1	Chr07	10.03	19.79	549	-1.003	Nucleus

## Sheet: Table S3
Table S3 The amino acid sequence of each conserved motif from each protein.
Motif	Motif Consensus
1	DPKRQKRLLRNRESAARSRERKKAYLSELEAKVKTLRTENSELEERLSTL
2	EDIRRVPEMGGGIQPLGLPSTSVVAKAVDNPPPTTGASVQRKRGRTPVDK
3	QNENHMLRQILKNTTTKKRGT
4	QRDTVGLTAENNELKLRLQAMEQQAHLRDALNDALREEVQRLKLATGQ
5	ISTSVQQQSTSEKSSSSAGGPLGQGKDAN
6	PRRGGHRRAQSEIAFRLPDDI
7	LQRQGSLTLPRTLSRKTVDEVWKEIYKE
8	RQGTFGEMTLEDFLVKAGVVREEPEPG
9	RHRHSSSMDGSMN
10	DWLNNQYR

## Sheet: Table S4
Table S4 Light-responsive cis-acting elements identified in the promoters of TyuHY5 and key paclitaxel biosynthesis-related genes
Gene ID	G-box	Box 4	ACE	GT1-motif	TCT-motif	Total light-responsive elements
TyuHY5	3	5	2	1	1	12
TyuDBTNBT	4	4	1	2	1	12
TyuTBT	3	3	1	1	1	9
